# Supplementary material for: Plasmodium falciparum variant erythrocyte surface antigens: a pilot study of antibody acquisition in recurrent natural infections
Source: Malar J. 2017 Nov 7;16:450. doi: 10.1186/s12936-017-2097-0 (PMC5678811; doi:10.1186/s12936-017-2097-0)
Supplement: Supplementary file 1 — Additional file 1: Table S1. Samples and flow cytometry data used for analysis in this article. [file 12936_2017_2097_MOESM1_ESM.xlsx]

## Sheet: sheet 1
Table S1. Samples and flow cytometry data used for analysis in this article.
Isolate (Ptn. No.)	day_isolate	serum (Ptn nr)	day_serum	homologous/heterologous recognition tested	IRBCs count	parasitemia	percent neg of whole population	MeanFluorescenceIntensity (MFI) IgG (FITC)	MFI (individual "no serum" subtracted)	Isolate recrud. (MSP2 analysis)	Serum recrud (MSP2 analysis)
119	0	77	0	hetero	1028	0.879	99.8	0.39	0.25	YES	YES
119	0	77	14	hetero	1017	0.882	99.8	0.39	0.25	YES	YES
119	0	111	0	hetero	1019	0.874	99.1	1.19	1.05	YES
119	0	111	14	hetero	1016	0.869	98.4	1.28	1.14	YES
119	0	119	0	homo	1034	0.844	99.7	0.2	0.06	YES	YES
119	0	119	3	homo	1025	0.868	99.3	1.61	1.47	YES	YES
119	0	119	7	homo	1021	0.795	99.4	1.56	1.42	YES	YES
119	0	119	14	homo	1029	0.889	99.4	1.64	1.5	YES	YES
119	0	119	28	homo	1039	0.834	99.2	4.32	4.18	YES	YES
119	0	119	35	homo	1037	0.828	99.2	6.67	6.53	YES	YES
119	0	119	42	homo	1040	0.808	99.2	6.86	6.72	YES	YES
119	0	119	84	homo	1056	0.742	99.2	8.56	8.42	YES	YES
119	0	127	0	hetero	1021	0.814	99.8	0.3	0.16	YES
119	0	127	14	hetero	1011	0.806	99.8	0.24	0.1	YES
119	0	144	0	hetero	1026	0.87	99	1.64	1.5	YES
119	0	144	14	hetero	1016	0.71	99.5	0.97	0.83	YES
119	0	150	0	hetero	1023	0.874	99.8	0.17	0.03	YES
119	0	150	14	hetero	1024	0.867	99.8	0.19	0.05	YES
119	0	160	0	hetero	1014	0.804	99.8	0.18	0.04	YES
119	0	160	14	hetero	1014	0.831	99.8	0.17	0.03	YES
119	0	162	0	hetero	1023	0.937	99.7	0.35	0.21	YES	YES
119	0	162	14	hetero	1013	0.884	99.7	0.42	0.28	YES	YES
119	0	169	0	hetero	1008	0.908	99.8	0.21	0.07	YES
119	0	169	14	hetero	1010	0.88	99.8	0.2	0.06	YES
119	0	178	0	hetero	1010	0.887	99.8	0.17	0.03	YES	YES
119	0	178	14	hetero	1006	0.908	99.9	0.17	0.03	YES	YES
119	0	181	0	hetero	1012	0.886	99.8	0.34	0.2	YES	YES
119	0	181	14	hetero	1007	0.851	99.6	1.56	1.42	YES	YES
119	0	191	0	hetero	1013	0.869	99.9	0.16	0.02	YES
119	0	191	14	hetero	1013	0.852	99.7	0.23	0.09	YES
119	0	221	0	hetero	1013	0.877	99.8	0.26	0.12	YES	YES
119	0	221	14	hetero	1010	0.879	99.8	0.34	0.2	YES	YES
119	0	246	0	hetero	1017	0.885	99.8	0.18	0.04	YES
119	0	246	14	hetero	1012	0.784	99.8	0.19	0.05	YES
119	0	hyper	control	hyper	1028	0.822	99.7	1.13	0.99	YES	n.a.
119	0	no serum	control	no serum	577	0.824	99.9	0.14	0	YES	n.a.
119	0	nonimmune	control	nonmmune	1016	0.838	99.9	0.17	0.03	YES	n.a.
119	35	77	0	hetero	1018	0.218	99.9	0.48	0.36	YES	YES
119	35	77	14	hetero	707	0.233	99.9	0.52	0.4	YES	YES
119	35	111	0	hetero	987	0.231	99.9	0.47	0.35	YES
119	35	111	14	hetero	1017	0.248	99.9	0.73	0.61	YES
119	35	119	0	homo	1012	0.223	99.9	0.14	0.02	YES	YES
119	35	119	3	homo	1013	0.222	100	0.16	0.04	YES	YES
119	35	119	7	homo	1008	0.232	99.9	0.16	0.04	YES	YES
119	35	119	14	homo	1021	0.249	99.9	0.18	0.06	YES	YES
119	35	119	28	homo	1017	0.237	99.9	0.17	0.05	YES	YES
119	35	119	35	homo	1010	0.225	99.9	0.15	0.03	YES	YES
119	35	119	42	homo	862	0.275	99.8	0.76	0.64	YES	YES
119	35	119	84	homo	1020	0.257	100	0.11	-0.01	YES	YES
119	35	127	0	hetero	909	0.214	99.9	0.2	0.08	YES
119	35	127	14	hetero	1017	0.232	99.9	0.17	0.05	YES
119	35	144	0	hetero	632	0.274	99.7	0.37	0.25	YES
119	35	144	14	hetero	1008	0.215	99.8	0.46	0.34	YES
119	35	150	0	hetero	1010	0.24	100	0.14	0.02	YES
119	35	150	14	hetero	1019	0.234	99.9	0.17	0.05	YES
119	35	160	0	hetero	1014	0.247	99.9	0.15	0.03	YES
119	35	160	14	hetero	1019	0.242	99.9	0.14	0.02	YES
119	35	162	0	hetero	570	0.212	99.9	0.25	0.13	YES	YES
119	35	162	14	hetero	1016	0.249	99.9	0.3	0.18	YES	YES
119	35	169	0	hetero	1020	0.242	99.9	0.18	0.06	YES
119	35	169	14	hetero	1014	0.251	99.9	0.14	0.02	YES
119	35	178	0	hetero	1013	0.236	99.9	0.15	0.03	YES	YES
119	35	178	14	hetero	1019	0.222	99.9	0.22	0.1	YES	YES
119	35	181	0	hetero	1020	0.228	99.9	0.36	0.24	YES	YES
119	35	181	14	hetero	1011	0.227	99.9	0.38	0.26	YES	YES
119	35	191	0	hetero	1016	0.248	99.9	0.15	0.03	YES
119	35	191	14	hetero	1020	0.235	99.9	0.17	0.05	YES
119	35	221	0	hetero	1028	0.253	99.8	0.46	0.34	YES	YES
119	35	221	14	hetero	1017	0.269	99.9	0.26	0.14	YES	YES
119	35	246	0	hetero	1015	0.247	99.9	0.14	0.02	YES
119	35	246	14	hetero	1023	0.245	100	0.13	0.01	YES
119	35	hyper	control	hyper	1015	0.218	99.9	0.56	0.44	YES	n.a.
119	35	no serum	control	no serum	1017	0.232	100	0.12	0	YES	n.a.
119	35	nonimmune	control	nonimmune	1018	0.223	100	0.14	0.02	YES	n.a.
150	42	77	0	hetero	1023	0.597	99.8	0.487	0.314		YES
150	42	77	14	hetero	1029	0.593	99.7	0.489	0.316		YES
150	42	111	14	hetero	1041	0.558	97.6	1.2	1.027
150	42	119	0	hetero	1034	0.586	99.7	0.46	0.287		YES
150	42	119	14	hetero	1042	0.541	99.7	0.206	0.033		YES
150	42	127	0	hetero	1036	0.546	99.8	0.259	0.086
150	42	127	14	hetero	1026	0.536	99.7	0.14	-0.033
150	42	144	0	hetero	1024	0.654	99.4	1.12	0.947
150	42	144	14	hetero	1035	0.557	99.5	0.578	0.405
150	42	150	0	homo	1034	0.563	99.8	0.22	0.047
150	42	150	3	homo	1031	0.576	99.8	0.264	0.091
150	42	150	7	homo	1035	0.568	99.9	0.218	0.045
150	42	150	14	homo	1023	0.571	99.8	0.195	0.022
150	42	150	28	homo	1040	0.585	99.7	0.256	0.083
150	42	150	35	homo	1019	0.552	99.7	0.404	0.231
150	42	150	42	homo	1024	0.562	99.9	0.139	-0.034
150	42	160	0	hetero	1032	0.588	99.8	0.203	0.03
150	42	160	14	hetero	1036	0.597	99.7	0.226	0.053
150	42	162	0	hetero	1040	0.567	99.5	0.702	0.529		YES
150	42	162	14	hetero	1030	0.601	99.6	0.743	0.57		YES
150	42	169	0	hetero	1037	0.581	99.8	0.246	0.073
150	42	169	14	hetero	1036	0.587	99.9	0.114	-0.059
150	42	178	0	hetero	1030	0.594	99.8	0.214	0.041		YES
150	42	178	14	hetero	1023	0.615	99.6	0.323	0.15		YES
150	42	181	0	hetero	1031	0.579	99.7	0.724	0.551		YES
150	42	181	14	hetero	1036	0.646	99.6	0.394	0.221		YES
150	42	191	0	hetero	1032	0.548	99.8	0.187	0.014
150	42	191	14	hetero	1034	0.57	99.6	0.214	0.041
150	42	221	0	hetero	1031	0.555	99.8	0.354	0.181		YES
150	42	221	14	hetero	1033	0.6	99.8	0.323	0.15		YES
150	42	246	0	hetero	1035	0.556	99.7	0.112	-0.061
150	42	246	14	hetero	1036	0.587	99.7	0.325	0.152
150	42	hyper	control	hyper	1031	0.53	99.7	1.14	0.967		n.a.
150	42	no serum	control	no serum	1027	0.576	99.8	0.173	0		n.a.
150	42	nonimmune	control	nonimmune	1039	0.613	99.9	0.164	-0.009		n.a.
171	0	56	0	hetero	1007	1.26	99.9	0.145	0.038	YES
171	0	56	14	hetero	1010	1.22	99.7	0.543	0.436	YES
171	0	105	0	hetero	1006	1.26	99.8	0.148	0.041	YES
171	0	105	14	hetero	1004	1.21	99.9	0.194	0.087	YES
171	0	115	0	hetero	1005	1.15	99.9	0.13	0.023	YES
171	0	115	14	hetero	1002	1.26	99.8	0.158	0.051	YES
171	0	171	0	homo	1007	1.17	99.8	0.13	0.023	YES
171	0	171	3	homo	1003	1.22	99.8	0.164	0.057	YES
171	0	171	7	homo	1004	1.28	99.8	0.221	0.114	YES
171	0	171	14	homo	1007	1.24	99.9	0.145	0.038	YES
171	0	171	21	homo	1006	1.23	99.9	0.215	0.108	YES
171	0	171	42	homo	1010	1.23	99.6	0.157	0.05	YES
171	0	171	76	homo	1004	1.2	99.9	0.2	0.093	YES
171	0	247	0	hetero	1008	1.17	99.7	0.354	0.247	YES
171	0	247	14	hetero	1007	1.24	99.7	0.515	0.408	YES
171	0	hyper	control	hyper	1002	1.19	99.3	3.65	3.543	YES	n.a.
171	0	no serum	control	no serum	1008	1.25	99.9	0.107	0	YES	n.a.
171	0	nonimmune	control	nonimmune	1004	1.25	99.9	0.112	0.005	YES	n.a.
171	21	56	0	hetero	239	0.0478	100	0.481	0.355	YES
171	21	56	14	hetero	222	0.0444	100	0.486	0.36	YES
171	21	105	0	hetero	266	0.0532	100	0.11	-0.016	YES
171	21	105	14	hetero	237	0.0474	100	0.216	0.09	YES
171	21	115	0	hetero	237	0.0474	100	0.207	0.081	YES
171	21	115	14	hetero	247	0.0494	99.9	0.272	0.146	YES
171	21	171	0	homo	246	0.0492	100	0.181	0.055	YES
171	21	171	3	homo	234	0.0468	100	0.14	0.014	YES
171	21	171	7	homo	216	0.0432	100	0.167	0.041	YES
171	21	171	14	homo	215	0.0527	100	0.142	0.016	YES
171	21	171	21	homo	228	0.0459	100	0.147	0.021	YES
171	21	171	42	homo	311	0.0645	99.8	0.827	0.701	YES
171	21	171	76	homo	261	0.0522	100	0.258	0.132	YES
171	21	247	0	hetero	359	0.0718	99.9	4.54	4.414	YES
171	21	247	14	hetero	290	0.0581	100	0.235	0.109	YES
171	21	hyper	control	hyper	228	0.0456	98.8	0.532	0.406	YES	n.a.
171	21	no serum	control	no serum	233	0.0467	100	0.126	0	YES	n.a.
171	21	nonimmune	control	nonimmune	222	0.0444	100	0.168	0.042	YES	n.a.
171	76	56	0	hetero	1001	2.82	99.7	0.274	0.16	YES
171	76	56	14	hetero	1000	3.13	99.5	0.519	0.405	YES
171	76	105	0	hetero	1000	3.09	99.4	0.377	0.263	YES
171	76	105	14	hetero	1001	3.07	99.5	0.493	0.379	YES
171	76	115	0	hetero	1004	3.16	99.9	0.139	0.025	YES
171	76	115	14	hetero	1000	3.09	99.8	0.781	0.667	YES
171	76	171	0	homo	1004	2.95	99.9	0.132	0.018	YES
171	76	171	3	homo	1003	3.01	99.9	0.118	0.004	YES
171	76	171	7	homo	1002	3.25	99.9	0.117	0.003	YES
171	76	171	14	homo	1002	3.23	99.9	0.11	-0.004	YES
171	76	171	21	homo	1004	3.1	100	0.106	-0.008	YES
171	76	171	42	homo	1001	3.16	99.7	0.108	-0.006	YES
171	76	171	76	homo	1003	3.01	99.9	0.121	0.007	YES
171	76	247	0	hetero	1001	3.07	99.8	0.362	0.248	YES
171	76	247	14	hetero	1002	3.06	99.8	0.5	0.386	YES
171	76	hyper	control	hyper	1002	2.83	99.8	0.448	0.334	YES	n.a.
171	76	no serum	control	no serum	1003	3.02	100	0.114	0	YES	n.a.
171	76	nonimmune	control	nonimmune	1003	3.01	100	0.112	-0.002	YES	n.a.
178	0	77	0	hetero	1013	0.935	99.7	0.255	-0.012	YES	YES
178	0	77	14	hetero	1005	0.861	99.4	0.904	0.637	YES	YES
178	0	111	0	hetero	1013	0.878	99.9	0.123	-0.144	YES
178	0	111	14	hetero	1006	0.853	99.7	0.152	-0.115	YES
178	0	119	0	hetero	1013	0.883	98	0.215	-0.052	YES	YES
178	0	119	14	hetero	1015	0.839	99.8	0.136	-0.131	YES	YES
178	0	127	0	hetero	1017	0.855	99.4	0.671	0.404	YES
178	0	127	14	hetero	397	0.488	99.9	0.177	-0.09	YES
178	0	144	14	hetero	1008	0.907	99.6	0.298	0.031	YES
178	0	150	0	hetero	1018	0.796	99.7	0.173	-0.094	YES
178	0	150	14	hetero	719	1.15	98.8	6.42	6.153	YES
178	0	160	0	hetero	1009	0.918	98.9	0.273	0.006	YES
178	0	160	14	hetero	1016	0.774	99.7	0.166	-0.101	YES
178	0	162	14	hetero	1008	0.86	99.5	0.379	0.112	YES	YES
178	0	169	0	hetero	1012	0.898	99.6	0.233	-0.034	YES
178	0	169	14	hetero	1011	0.792	99.6	0.421	0.154	YES
178	0	178	0	homo	1016	0.909	99.6	0.231	-0.036	YES	YES
178	0	178	3	homo	1019	0.848	99.8	0.188	-0.079	YES	YES
178	0	178	7	homo	1016	0.874	99.6	0.437	0.17	YES	YES
178	0	178	14	homo	1013	0.858	99.7	0.483	0.216	YES	YES
178	0	178	28	homo	1013	0.764	99.8	0.211	-0.056	YES	YES
178	0	178	42	homo	1009	0.839	98.2	0.335	0.068	YES	YES
178	0	181	0	hetero	1012	0.918	99.3	1.01	0.743	YES	YES
178	0	181	14	hetero	1016	0.782	99.5	0.894	0.627	YES	YES
178	0	191	0	hetero	1012	0.939	99.7	0.188	-0.079	YES
178	0	191	14	hetero	1020	0.925	98.6	0.193	-0.074	YES
178	0	221	0	hetero	1009	0.841	99.6	0.436	0.169	YES	YES
178	0	221	14	hetero	1012	0.893	99.5	0.453	0.186	YES	YES
178	0	246	0	hetero	1016	0.886	99.4	0.219	-0.048	YES
178	0	246	14	hetero	1014	0.639	99.8	0.134	-0.133	YES
178	0	hyper	control	hyper	1007	0.829	99.8	0.17	-0.097	YES	n.a.
178	0	no serum	control	no serum	910	0.523	99.7	0.267	0	YES	n.a.
178	0	nonimmune	control	nonimmune	775	0.647	99.4	0.18	-0.087	YES	n.a.
178	42	77	0	hetero	1017	1.2	99.7	0.232	0.106	YES	YES
178	42	77	14	hetero	1025	1.2	99.8	0.121	-0.005	YES	YES
178	42	111	0	hetero	1022	1.12	99.1	0.482	0.356	YES
178	42	111	14	hetero	1026	1.24	99.8	0.138	0.012	YES
178	42	119	0	hetero	1019	1.18	99.3	0.176	0.05	YES	YES
178	42	119	14	hetero	1019	1.16	99.4	0.192	0.066	YES	YES
178	42	127	0	hetero	1020	1.15	99.6	0.144	0.018	YES
178	42	127	14	hetero	1028	1.2	99.6	0.258	0.132	YES
178	42	144	0	hetero	1017	1.33	97.8	0.879	0.753	YES
178	42	144	14	hetero	1030	1.13	99.7	0.216	0.09	YES
178	42	150	0	hetero	1023	1.17	99.7	0.19	0.064	YES
178	42	150	14	hetero	1023	1.16	99.8	0.15	0.024	YES
178	42	160	0	hetero	1023	1.17	99.7	0.18	0.054	YES
178	42	160	14	hetero	1024	1.12	99.2	0.248	0.122	YES
178	42	162	0	hetero	1019	1.16	99.6	0.648	0.522	YES	YES
178	42	162	14	hetero	1022	1.19	99.4	0.698	0.572	YES	YES
178	42	169	0	hetero	1025	1.1	99.6	0.196	0.07	YES
178	42	169	14	hetero	1029	1.15	99.7	0.149	0.023	YES
178	42	178	0	homo	1033	1.19	99.5	0.206	0.08	YES	YES
178	42	178	3	homo	1020	1.23	99.6	0.22	0.094	YES	YES
178	42	178	7	homo	1022	1.24	99.5	0.235	0.109	YES	YES
178	42	178	14	homo	1033	1.12	99.8	0.13	0.004	YES	YES
178	42	178	28	homo	1019	1.17	99.7	0.211	0.085	YES	YES
178	42	178	42	homo	1020	1.15	99.9	0.154	0.028	YES	YES
178	42	181	0	hetero	1029	1.22	99.2	1.09	0.964	YES	YES
178	42	181	14	hetero	1022	1.14	99.3	1.13	1.004	YES	YES
178	42	191	0	hetero	1025	1.19	99.8	0.161	0.035	YES
178	42	191	14	hetero	1026	1.23	98.9	0.194	0.068	YES
178	42	221	0	hetero	1022	1.14	99.8	0.253	0.127	YES	YES
178	42	221	14	hetero	1028	1.14	99.7	0.355	0.229	YES	YES
178	42	246	0	hetero	1018	1.19	99.2	0.219	0.093	YES
178	42	246	14	hetero	1023	1.28	99.8	0.145	0.019	YES
178	42	hyper	control	hyper	1024	1.01	99.7	0.376	0.25	YES	n.a.
178	42	no serum	control	no serum	1028	1.19	99.9	0.126	0	YES	n.a.
178	42	nonimmune	control	nonimmune	1037	1.17	99.9	0.146	0.02	YES	n.a.
221	0	77	0	hetero	1017	0.798	99.7	0.107	-0.111	YES	YES
221	0	77	14	hetero	1014	0.892	99.4	0.444	0.226	YES	YES
221	0	111	0	hetero	1014	0.856	98.7	0.782	0.564	YES
221	0	111	14	hetero	1014	0.791	97.8	0.897	0.679	YES
221	0	119	0	hetero	993	0.841	98.9	0.436	0.218	YES	YES
221	0	119	14	hetero	1012	0.734	99.7	0.116	-0.102	YES	YES
221	0	127	0	hetero	1012	0.8	99.2	0.325	0.107	YES
221	0	127	14	hetero	1011	0.774	99.2	0.28	0.062	YES
221	0	144	0	hetero	1017	0.835	98.9	0.436	0.218	YES
221	0	144	14	hetero	1014	0.801	99.1	0.404	0.186	YES
221	0	150	0	hetero	1013	0.812	99.2	0.382	0.164	YES
221	0	150	14	hetero	1020	0.747	99.6	0.165	-0.053	YES
221	0	160	0	hetero	1013	0.805	99.2	0.22	0.002	YES
221	0	160	14	hetero	1018	0.86	99.1	0.232	0.014	YES
221	0	162	0	hetero	1018	0.778	98.5	0.451	0.233	YES	YES
221	0	162	14	hetero	1015	0.907	98.6	0.98	0.762	YES	YES
221	0	169	0	hetero	1011	0.904	98.9	0.45	0.232	YES
221	0	169	14	hetero	1016	0.795	99.5	0.119	-0.099	YES
221	0	178	0	hetero	1013	0.843	99.3	0.166	-0.052	YES	YES
221	0	178	14	hetero	1014	0.954	98.9	0.171	-0.047	YES	YES
221	0	181	0	hetero	1017	0.854	99.2	0.341	0.123	YES	YES
221	0	181	14	hetero	1015	0.875	98.9	0.167	-0.051	YES	YES
221	0	191	0	hetero	1011	0.87	99.3	0.187	-0.031	YES
221	0	191	14	hetero	1019	0.866	99.2	0.122	-0.096	YES
221	0	221	0	homo	1019	0.838	98.6	0.455	0.237	YES	YES
221	0	221	3	homo	1010	0.808	98.9	0.659	0.441	YES	YES
221	0	221	7	homo	1009	0.804	98.8	0.599	0.381	YES	YES
221	0	221	14	homo	1012	0.836	98.6	1.27	1.052	YES	YES
221	0	221	30	homo	1018	0.809	98.9	2.76	2.542	YES	YES
221	0	221	36	homo	1009	0.828	97.7	8.14	7.922	YES	YES
221	0	221	42	homo	1014	0.843	98.6	6.71	6.492	YES	YES
221	0	221	78	homo	1014	0.795	97.8	8.7	8.482	YES	YES
221	0	246	0	hetero	1021	0.83	99.2	0.219	0.001	YES
221	0	246	14	hetero	1024	0.763	99.6	0.11	-0.108	YES
221	0	hyper	control	hyper	1018	0.784	99.6	0.175	-0.043	YES	n.a.
221	0	no serum	control	no serum	1020	0.76	99.2	0.218	0	YES	n.a.
221	0	nonimmune	control	nonimmune	1019	0.843	99	0.233	0.015	YES	n.a.
233	0	77	0	hetero	1007	3.97	99.6	1.32	1.139	YES	YES
233	0	111	0	hetero	1003	3.76	99.5	0.41	0.229	YES
233	0	111	14	hetero	1003	3.66	98.7	1.37	1.189	YES
233	0	119	0	hetero	1008	2	99.6	0.404	0.223	YES	YES
233	0	119	14	hetero	1005	3.8	99.5	0.492	0.311	YES	YES
233	0	127	0	hetero	1004	3.64	99.4	0.621	0.44	YES
233	0	127	14	hetero	1006	3.63	99.3	0.884	0.703	YES
233	0	144	0	hetero	1008	3.45	99	1.19	1.009	YES
233	0	144	14	hetero	1005	3.5	98.4	3.29	3.109	YES
233	0	150	0	hetero	1002	3.72	98.5	0.29	0.109	YES
233	0	150	14	hetero	1006	3.45	99.3	1.05	0.869	YES
233	0	160	0	hetero	1006	3.74	99.4	0.361	0.18	YES
233	0	160	14	hetero	1004	3.61	99.5	0.345	0.164	YES
233	0	162	0	hetero	1005	3.59	98.8	0.806	0.625	YES	YES
233	0	162	14	hetero	1005	3.55	98.9	1.7	1.519	YES	YES
233	0	169	0	hetero	1005	3.53	99.5	0.409	0.228	YES
233	0	169	14	hetero	1006	3.52	99.9	0.193	0.012	YES
233	0	178	0	hetero	1007	3.58	99	0.86	0.679	YES	YES
233	0	178	14	hetero	1006	3.41	99.1	1.43	1.249	YES	YES
233	0	181	0	hetero	1007	3.71	99	2.98	2.799	YES	YES
233	0	181	14	hetero	1004	3.72	99.7	1.43	1.249	YES	YES
233	0	191	0	hetero	1006	3.65	99.4	0.429	0.248	YES
233	0	191	14	hetero	1005	3.76	99.5	0.363	0.182	YES
233	0	221	0	hetero	1004	3.48	99.4	1.06	0.879	YES	YES
233	0	221	14	hetero	1014	2.77	99.6	0.837	0.656	YES	YES
233	0	233	3	homo	1002	3.91	99.2	0.981	0.8	YES
233	0	233	7	homo	1004	3.53	99.1	1.67	1.489	YES
233	0	233	15	homo	1004	3.52	98.8	2.9	2.719	YES
233	0	233	28	homo	1004	3.49	98.4	3.34	3.159	YES
233	0	233	35	homo	1004	3.56	98.6	2.68	2.499	YES
233	0	233	42	homo	1002	3.79	98	4.61	4.429	YES
233	0	246	0	hetero	1009	3.6	99.4	0.635	0.454	YES
233	0	246	14	hetero	1007	2.69	99.6	0.536	0.355	YES
233	0	hyper	control	hyper	1002	3.33	98	11.1	10.919	YES	n.a.
233	0	no serum	control	no serum	1006	3.27	99.9	0.181	0	YES	n.a.
233	0	nonimmune	control	nonimmune	1007	3.47	99.7	0.25	0.069	YES	n.a.
233	35	77	0	hetero	1012	0.231	99.8	9.45	9.33	YES	YES
233	35	77	14	hetero	1003	0.226	99.7	11.6	11.48	YES	YES
233	35	111	0	hetero	1010	0.254	99.9	0.566	0.446	YES
233	35	111	14	hetero	1011	0.243	99.9	0.36	0.24	YES
233	35	119	0	hetero	1011	0.251	99.9	0.346	0.226	YES	YES
233	35	119	14	hetero	1012	0.224	99.9	0.21	0.09	YES	YES
233	35	127	0	hetero	1005	0.216	99.9	0.29	0.17	YES
233	35	127	14	hetero	1012	0.222	99.9	0.27	0.15	YES
233	35	144	0	hetero	1012	0.206	99.5	0.178	0.058	YES
233	35	144	14	hetero	1014	0.239	99.9	0.538	0.418	YES
233	35	150	0	hetero	1004	0.252	99.6	0.331	0.211	YES
233	35	150	14	hetero	1013	0.219	100	0.464	0.344	YES
233	35	160	0	hetero	1008	0.263	99.8	0.218	0.098	YES
233	35	160	14	hetero	1012	0.238	99.8	0.16	0.04	YES
233	35	162	0	hetero	1006	0.263	99.6	0.583	0.463	YES	YES
233	35	162	14	hetero	1009	0.225	100	0.24	0.12	YES	YES
233	35	169	0	hetero	1005	0.292	99.5	0.955	0.835	YES
233	35	169	14	hetero	1010	0.248	100	0.179	0.059	YES
233	35	178	0	hetero	1009	0.229	99.9	0.798	0.678	YES	YES
233	35	178	14	hetero	1012	0.215	99.9	0.893	0.773	YES	YES
233	35	181	0	hetero	1001	0.234	99.9	5.05	4.93	YES	YES
233	35	181	14	hetero	1013	0.254	100	0.469	0.349	YES	YES
233	35	191	0	hetero	1016	0.243	99.9	0.165	0.045	YES
233	35	191	14	hetero	1010	0.277	99.9	0.189	0.069	YES
233	35	221	0	hetero	1013	0.283	99.5	1.04	0.92	YES	YES
233	35	221	14	hetero	871	0.174	99.9	0.353	0.233	YES	YES
233	35	233	0	homo	1009	0.28	99.9	0.183	0.063	YES
233	35	233	3	homo	1010	0.275	99.9	0.225	0.105	YES
233	35	233	7	homo	1014	0.227	100	0.19	0.07	YES
233	35	233	15	homo	1010	0.246	99.9	0.269	0.149	YES
233	35	233	28	homo	1008	0.249	100	0.196	0.076	YES
233	35	233	35	homo	1006	0.238	99.9	0.25	0.13	YES
233	35	233	42	homo	795	0.159	100	0.318	0.198	YES
233	35	246	0	hetero	1009	0.26	99	0.337	0.217	YES
233	35	246	14	hetero	749	0.15	99.9	0.255	0.135	YES
233	35	hyper	control	hyper	1012	0.248	99.9	5.76	5.64	YES	n.a.
233	35	no serum	control	no serum	1011	0.222	100	0.12	0	YES	n.a.
233	35	nonimmune	control	nonimmune	1016	0.227	100	0.142	0.022	YES	n.a.
245	0	77	0	hetero	1011	0.914	99.8	0.166	0.023	YES	YES
245	0	77	14	hetero	1007	0.899	99.8	0.178	0.035	YES	YES
245	0	111	0	hetero	1006	0.873	99.8	0.145	0.002	YES
245	0	111	14	hetero	1009	0.864	99.8	0.17	0.027	YES
245	0	119	0	hetero	1005	0.876	99.8	0.149	0.006	YES	YES
245	0	119	14	hetero	1006	0.86	99.8	0.127	-0.016	YES	YES
245	0	127	0	hetero	1008	0.849	99.9	0.142	-0.001	YES
245	0	127	14	hetero	1005	0.794	99.9	0.136	-0.007	YES
245	0	144	0	hetero	1005	0.865	99.8	0.141	-0.002	YES
245	0	144	14	hetero	1003	0.865	99.8	0.176	0.033	YES
245	0	150	0	hetero	1002	0.826	99.9	0.134	-0.009	YES
245	0	150	14	hetero	1004	0.848	99.8	0.164	0.021	YES
245	0	160	0	hetero	1007	0.893	99.8	0.152	0.009	YES
245	0	160	14	hetero	1012	0.773	99.6	0.151	0.008	YES
245	0	162	0	hetero	1006	0.849	99.6	0.259	0.116	YES	YES
245	0	162	14	hetero	1005	0.805	99.8	0.251	0.108	YES	YES
245	0	169	0	hetero	1006	0.828	99.9	0.155	0.012	YES
245	0	169	14	hetero	1013	0.842	99.8	0.134	-0.009	YES
245	0	178	0	hetero	1010	0.846	99.7	0.183	0.04	YES	YES
245	0	178	14	hetero	1004	0.812	99.8	0.202	0.059	YES	YES
245	0	181	0	hetero	1004	0.82	99.6	1.11	0.967	YES	YES
245	0	181	14	hetero	1006	0.88	99.9	0.228	0.085	YES	YES
245	0	191	0	hetero	1012	0.822	99.8	0.163	0.02	YES
245	0	191	14	hetero	1008	0.728	99.8	0.109	-0.034	YES
245	0	221	0	hetero	1004	0.845	99.8	0.21	0.067	YES	YES
245	0	221	14	hetero	1008	0.889	99.8	0.21	0.067	YES	YES
245	0	245	0	homo	1011	0.904	99.7	0.122	-0.021	YES
245	0	245	3	homo	1013	0.702	99.9	0.141	-0.002	YES
245	0	245	7	homo	1009	0.877	99.8	0.217	0.074	YES
245	0	245	14	homo	1005	0.892	99.7	0.252	0.109	YES
245	0	245	28	homo	1008	0.876	99.7	0.236	0.093	YES
245	0	245	35	homo	1005	0.827	99.7	0.4	0.257	YES
245	0	245	42	homo	1013	0.846	99.7	0.276	0.133	YES
245	0	245	63	homo	1003	1.05	99.5	0.243	0.1	YES
245	0	245	84	homo	1012	0.789	99.8	0.261	0.118	YES
245	0	246	0	hetero	662	0.945	99.9	0.108	-0.035	YES
245	0	246	14	hetero	1009	0.808	99.7	0.148	0.005	YES
245	0	hyper	control	hyper	1010	0.899	99.9	0.137	-0.006	YES	n.a.
245	0	no serum	control	no serum	1011	0.814	99.7	0.143	0	YES	n.a.
245	0	nonimmune	control	nonimmune	1006	0.797	99.8	0.151	0.008	YES	n.a.
245	63	77	0	hetero	1001	0.379	100	0.249	0.102	YES	YES
245	63	77	14	hetero	1004	0.376	99.9	0.397	0.25	YES	YES
245	63	111	0	hetero	1003	0.404	99.9	0.57	0.423	YES
245	63	111	14	hetero	1009	0.365	100	0.23	0.083	YES
245	63	119	0	hetero	1001	0.412	99.9	0.223	0.076	YES	YES
245	63	119	14	hetero	1009	0.371	100	0.127	-0.02	YES	YES
245	63	127	0	hetero	1004	0.411	100	0.216	0.069	YES
245	63	127	14	hetero	1006	0.378	100	0.11	-0.037	YES
245	63	144	0	hetero	1005	0.37	99.8	0.217	0.07	YES
245	63	144	14	hetero	1009	0.385	99.8	0.241	0.094	YES
245	63	150	0	hetero	1007	0.384	100	0.168	0.021	YES
245	63	150	14	hetero	1007	0.37	100	0.114	-0.033	YES
245	63	160	0	hetero	1002	0.382	99.9	0.17	0.023	YES
245	63	160	14	hetero	1009	0.173	100	0.146	-0.001	YES
245	63	162	0	hetero	1006	0.394	100	0.248	0.101	YES	YES
245	63	162	14	hetero	1003	0.362	99.9	0.198	0.051	YES	YES
245	63	169	0	hetero	1005	0.414	100	0.145	-0.002	YES
245	63	169	14	hetero	1007	0.378	100	0.129	-0.018	YES
245	63	178	0	hetero	1007	0.394	99.8	0.193	0.046	YES	YES
245	63	178	14	hetero	1006	0.381	100	0.233	0.086	YES	YES
245	63	181	0	hetero	1006	0.381	99.9	0.837	0.69	YES	YES
245	63	181	14	hetero	1003	0.389	100	0.202	0.055	YES	YES
245	63	191	0	hetero	1003	0.384	99.9	0.186	0.039	YES
245	63	191	14	hetero	1006	0.274	100	0.116	-0.031	YES
245	63	221	0	hetero	1006	0.317	99.9	0.421	0.274	YES	YES
245	63	221	14	hetero	1009	0.272	99.9	0.408	0.261	YES	YES
245	63	245	0	homo	1008	0.398	100	0.169	0.022	YES
245	63	245	3	homo	1005	0.37	100	0.129	-0.018	YES
245	63	245	7	homo	1012	0.389	99.9	0.17	0.023	YES
245	63	245	14	homo	1006	0.413	100	0.175	0.028	YES
245	63	245	28	homo	1003	0.427	99.9	0.162	0.015	YES
245	63	245	35	homo	1002	0.386	99.9	0.164	0.017	YES
245	63	245	42	homo	1011	0.394	100	0.18	0.033	YES
245	63	245	63	homo	1006	0.381	99.9	0.161	0.014	YES
245	63	245	84	homo	1002	0.381	100	0.233	0.086	YES
245	63	246	0	hetero	1007	0.369	100	0.211	0.064	YES
245	63	246	14	hetero	1006	0.37	99.9	0.161	0.014	YES
245	63	hyper	control	hyper	1002	0.373	100	0.143	-0.004	YES	n.a.
245	63	no serum	control	no serum	1008	0.372	100	0.147	0	YES	n.a.
245	63	nonimmune	control	nonimmune	1008	0.38	99.9	0.181	0.034	YES	n.a.
245	84	77	0	hetero	1015	0.583	100	0.179	0.051	YES	YES
245	84	77	14	hetero	1009	0.569	99.7	0.115	-0.013	YES	YES
245	84	111	14	hetero	1021	0.505	100	0.11	-0.018	YES
245	84	119	0	hetero	1009	0.569	99.6	0.248	0.12	YES	YES
245	84	119	14	hetero	1009	0.573	100	0.107	-0.021	YES	YES
245	84	127	0	hetero	1017	0.544	100	0.131	0.003	YES
245	84	127	14	hetero	1011	0.561	100	0.107	-0.021	YES
245	84	144	0	hetero	1008	0.569	99.7	0.311	0.183	YES
245	84	144	14	hetero	1008	0.551	99.9	0.139	0.011	YES
245	84	150	0	hetero	1012	0.551	100	0.117	-0.011	YES
245	84	150	14	hetero	1014	0.589	100	0.114	-0.014	YES
245	84	160	0	hetero	1017	0.528	100	0.129	0.001	YES
245	84	160	14	hetero	1008	0.57	99.9	0.132	0.004	YES
245	84	162	0	hetero	1010	0.583	100	0.146	0.018	YES	YES
245	84	162	14	hetero	1010	0.635	99.8	0.168	0.04	YES	YES
245	84	169	0	hetero	1015	0.567	100	0.131	0.003	YES
245	84	169	14	hetero	1012	0.548	100	0.14	0.012	YES
245	84	178	0	hetero	1008	0.55	100	0.13	0.002	YES	YES
245	84	178	14	hetero	1014	0.581	100	0.142	0.014	YES	YES
245	84	181	0	hetero	1011	0.561	99.9	2.25	2.122	YES	YES
245	84	181	14	hetero	1009	0.563	100	0.119	-0.009	YES	YES
245	84	191	0	hetero	1007	0.546	100	0.125	-0.003	YES
245	84	191	14	hetero	1017	0.595	100	0.111	-0.017	YES
245	84	221	0	hetero	1016	0.554	100	0.135	0.007	YES	YES
245	84	221	14	hetero	1012	0.595	100	0.121	-0.007	YES	YES
245	84	245	0	homo	1008	0.567	99.9	0.117	-0.011	YES
245	84	245	3	homo	1013	0.512	100	0.111	-0.017	YES
245	84	245	7	homo	1009	0.533	100	0.107	-0.021	YES
245	84	245	14	homo	1015	0.556	100	0.121	-0.007	YES
245	84	245	28	homo	1008	0.72	100	0.117	-0.011	YES
245	84	245	35	homo	1010	0.548	100	0.124	-0.004	YES
245	84	245	42	homo	1021	0.362	100	0.119	-0.009	YES
245	84	245	63	homo	1018	0.554	100	0.127	-0.001	YES
245	84	245	84	homo	1011	0.519	100	0.133	0.005	YES
245	84	246	0	hetero	1011	0.542	99.6	0.126	-0.002	YES
245	84	246	14	hetero	1012	0.62	100	0.105	-0.023	YES
245	84	hyper	control	hyper	1012	0.552	100	0.134	0.006	YES	n.a.
245	84	no serum	control	no serum	1013	0.556	100	0.128	0	YES	n.a.
245	84	nonimmune	control	nonimmune	1014	0.538	100	0.116	-0.012	YES	n.a.
