# Supplementary material for: Plasmodium falciparum variant erythrocyte surface antigens: a pilot study of antibody acquisition in recurrent natural infections
Source: Malar J. 2017 Nov 7;16:450. doi: 10.1186/s12936-017-2097-0 (PMC5678811; doi:10.1186/s12936-017-2097-0)
Supplement: Supplementary file 3 — Additional file 3: Table S2. A recrudescence is not determined by the drug sensitivity of the baseline isolate. [file 12936_2017_2097_MOESM3_ESM.xlsx]

## Sheet: Sheet1
Table S2. A recrudescence is not determined by the drug sensitivity of the baseline isolate
	Lumefantrine (nM)			Piperaquine (nM)
	N	Median IC50	CI	N	Median IC50	CI
No recrudescence	45	46.2	28.7 – 67.3	40	23.6	17.7 – 37.1
Recrudescence	14	44.8	26.1 – 177.5	12	25.5	15.2 – 54.6
IC50 values were assessed in parallel for both lumefantrine and piperaquine for any isolate obtained regardless of treatment assignment
Median and confidence intervals were calculated with Stata 12.1.
